# Supplementary material for: Unconscious Processing of Facial Emotional Valence Relation: Behavioral Evidence of Integration between Subliminally Perceived Stimuli
Source: PLoS One. 2016 Sep 13;11(9):e0162689. doi: 10.1371/journal.pone.0162689 (PMC5021299; doi:10.1371/journal.pone.0162689)
Supplement: S1 Dataset — (ZIP) [file pone.0162689.s001.zip]

Archive with 20 entries (17 files):
- Data/
- Data/Exp1/
- Data/Exp1/accuracy rates.sav
- Data/Exp1/first_force-choince_0ms.sav
- Data/Exp1/first_force-choince_53ms.sav
- Data/Exp1/motor effect.sav
- Data/Exp1/RT.sav
- Data/Exp1/second_force-choince_0ms.sav
- Data/Exp1/second_force-choince_163ms.sav
- Data/Exp1/second_force-choince_53ms.sav
- Data/Exp1/visual effect.sav
- Data/Exp2/
- Data/Exp2/accuracy rates.sav
- Data/Exp2/force-choince_0ms.sav
- Data/Exp2/force-choince_163ms.sav
- Data/Exp2/force-choince_53ms.sav
- Data/Exp2/motor effect.sav
- Data/Exp2/PAS.sav
- Data/Exp2/RT.sav
- Data/Exp2/visual effect.sav
